# Supplementary material for: Stefin B Inhibits NLRP3 Inflammasome Activation via AMPK/mTOR Signalling
Source: Cells. 2023 Nov 29;12(23):2731. doi: 10.3390/cells12232731 (PMC10798374; doi:10.3390/cells12232731)
Supplement: Supplementary file 1 [file cells-12-02731-s001.zip]

Archive with 1 entries (1 files):
- cells-2735324-supplementary.pdf
